# Supplementary material for: Primary anterior perineal hernia: A case report and review of the literature
Source: Asian J Endosc Surg. 2020 Apr 1;13(4):600–4. doi: 10.1111/ases.12800 (PMC7687169; doi:10.1111/ases.12800)
Supplement: Supplementary file 1 [file ASES-13-600-s001.xlsx]

## Sheet: Sheet1
	case	author	reported year	age	gender	c/a	a/p	symptom	content	approach	prosedure		supporting information
	1	Kondo	1936	26	female	a	p	bulging	bowel	abdominal	suture		Kondo S. Perineal Hernia. Obstetrics and Gynecology. 1936;4:132-135
	2	Hirata	1947	40	female	a	p	bulging	bowel	ope-	conservative		Hirata M. A case of vaginal wall hernia at delivery. Obstetrics and Gynecology. 1947;16:35-36
	3	Amos	1951	40	female	a	p	bulging	small bowel	abdominal	suture		Amos RK. Perineal hernia:Report of a case with many associated muscular and fascial defects. Ann of Surg. 1951;133:255-260
	4	Richard and Ruben	1968	53	male	a	p	bulging	sigmoid colon	abdominal	suture		Richard and Ruben. The radiographic findings in posterior perineal hernia. Radiology. 1968;91:950-951
	5	Thomford and Sherman	1969	66	male	a	p	rectal pain	small bowel	ope-	conservative		Thomford NR and Sherman NJ. Primary perineal hernia. Dis Colon Rectum. 1969;12:441-443
	6	coussement et al	1978	0(day 0)	female	c	p	bulging	rectum	N/A not available	N/A		Conssement A. et al. Posterior perineal hernias in the newborn. Ann Radiol. 1978;21:199-203
	7	coussement et al	1978	0(day 2)	N/A	c	p	bulging	N/A	N/A	N/A		Conssement A. et al. Posterior perineal hernias in the newborn. Ann Radiol. 1978;21:199-203
	8	Sato et al	1979	44	female	a	a	bulging + pain	N/A	abdominal	suture (recurrence)		Sato T. et al. Surgical technique of Perineal Hernia. Operation. 1979;33:115-119
	9	Vincent et al	1984	70	female	a	p	painful mass	rectum	abdominal	suture + muscle flap		Vincent G. et al. Pelvic floor reconstruction using the rectus abdominis muscle flap. Ann Plast Surg. 1984;13:56-59
	10	Hubbard and Egelhoff	1989	0(day 1)	female	c	p	bulging	colon	N/A	N/A		Hubbard and Egelhoff. Posterior perineal hernia presenting in infancy as a gluteal mass. Pediatr Radiol. 1989;19:246
	11	Edward et al	1990	68	male	a	p	bulging	sigmoid colon + small bowel	N/A	N/A		Edward. et al. CT diagnosis of posterior perineal hernia. AJR Am J Roentgenol. 1990;154:761-762
	12	Rebecca et al	1992	64	female	a	p	constipation	sigmoid colon	abdominal	mesh		Rebecca. et al. Rare pelvic floor hernias. Report of a case and review of the literature. Dis Colon Rectum. 1992;35:604-612
	13	Ito et al	1994	67	female	a	p	bulging	N/A	abdominal	suture + broad ligament of uterus patch		Ito N. et al. A case of primary posterior perineal hernia with clinical presentation of recurrent paroxysmal right inguinodynia. J Jpn Surg Assoc. 1994;55:1870-1874
	14	Padilla et al	1999	35	female	a	a	bulging	N/A	perineal	mesh		Padilla-Longoria. et al. Tension free perineal hernioplasty: report of a case. Hernia. 1999;4:221-223
	15	Yagi et al	2000	47	female	a	a	bulging	N/A	laparoscopy	mesh		Yagi S. et al. Laparoscopic hernioplasty for primary perineal hernia by abdominal wall lifting under epidural anesthesia. Geka. 2000;l62:232-235
	16	Kuroki	2001	72	female	a	a	bulging	N/A	abdominal	suture + mesh		Kuroki Y. A case of primary anterior perineal hernia. J Jpn Surg Assoc. 2001;62:1052-1054
	17	Amano	2002	68	female	a	p	discomfort	sigmoid colon	abdominal	suture		Amano S. Posterior Vaginal hernia:Report of a case and review of literature. J Jpn Soc Colon. 2002;55:108-113
	18	Mara et al	2005	68	female	a	p	discomfort	sigmoid colon	abdominoperineal	mesh		Mara RS. et al. Primary perineal posterior hernia. An abdominoperineal approach for mesh repair of the pelvic floor. Clinics. 2005;60:71-74
	19	Preiss et al	2006	75	female	a	p	back pain	small bowel + omentum	abdominal	suture		Preiß A. et al. Primary perineal hernia. A case report and review of the literature. Hernia. 2006;10:430-433
	20	Dirk et al	2006	67	female	a	p	protrusion	small bowel	abdominal	suture + mesh		Dirk W. et al. Central perineal hernia mimicking rectocele: a case report. Langenbecks Arch Surg. 2006;391:43-46
	21	Jessica et al	2009	57	female	a	p	fullness + pain	small bowel	laparoscopy	suture		Jessica R. et al. Laparoscopic repair of perineal hernia. J Soc Laparoendoscopic Surg. 2009;13:237-241
	22	Washiro et al	2010	81	female	a	p	discomfort	small bowel	abdominal	uterus patch		Mitsutsune W. et al. Using the uterus to close a Pelvic defect after primary perineal posterior hernia repair: Report of a case. Surg Today. 2010;40:277-280
	23	Sorelli et al	2011	45	female	a	a	discomfort	N/A	laparoscopy	mesh		P.G. Sorelli. et al. Laparoscopic repair of primary perineal hernias: The approach of choice in the 21st century. Colorectal Dis. 2011;14:72-73
	24	Dragan et al	2012	0(day 0)	female	c	p	bulging	rectum	perineal	suture		Dragan K. et al. Perineal hernias in children: Case report and review of the literature. Afr J Paediatr Surg. 2012;9:172-175
	25	Raghunath and Rajgopal	2013	42	female	a	p	bulging	small bowel+colon + urinary bladder	abdominoperineal	suture + mesh		Raghunath P and Rajgopal S. Primary perineal hernia: a differential diagnosis for Bartholin’s cyst in women. ANZ Journal of Surgery. 2013;84:issue 9
	26	Kurumboor and Palanisami	2013	63	female	a	p	bulging	urinary bladder	laparoscopy	mesh		Kurumboor P and Palanisami NK. Primary posterior perineal herniation of urinary bladder. J Minim Access Surg. 2013;9:126-127
	27	Jorge and Juan	2017	71	male	a	p	bulging	sigmoid colon + rectum	abdominal	mesh		Jorge UM. et al. Primary posterior perineal hernia associated with dolichocolon. Cirugia y Cirujanos. 2017;85:181-185
	28	Mistry et al	2018	87	female	a	p	incidental	small bowel + omentum	N/A	N/A		V Mistry. et al. Primary posterior perineal hernia: Incidental CT diagnosis of a rare pelvic floor hernia. J Med Imaging Radiat Oncol. 2018;63:222-224
	29	our case		49	female	a	a	bulging	unknown	laparoscopy	suture		our case
